# Supplementary material for: The Rhizobia-Lotus Symbioses: Deeply Specific and Widely Diverse
Source: Front Microbiol. 2018 Sep 12;9:2055. doi: 10.3389/fmicb.2018.02055 (PMC6144797; doi:10.3389/fmicb.2018.02055)
Supplement: Supplementary file 1 [file Table_1.xlsx]

## Sheet: Hoja1
Table S1. Accession numbers list. Accession numbers of the genes sequences used for the construction of phylogenetic trees.
	Accesion numbers
Strain	16S rRNA	nodC	nifH
Agrobacterium radiobacter ATCC19358	AJ389904
Agrobacterium rhizogenes ATCC 11325	NR_104207
Agrobacterium rubi NBRC 13261	AB680385
Agrobacterium sp. BD55	EU748918
Agrobacterium tumefaciens NCPPB2437	NR_115516
Agrobacterium vitis NBRC 15140	AB680777
Aminobacter aganoensis DSM7051	AJ011760
Aminobacter aminovoran DSM 6450	AJ011762
Aminobacter anthyllidis STM4645	NR_108530
Aminobacter ciceronei IMB-1	AF034798
Aminobacter sp. BA135	EU748914	EU748929	EU748935
Bradyrhizobium betae PL7HG1	NR_029104
Bradyrhizobium canariense BTA-1	NR_042177	AJ560653	EU818926
Bradyrhizobium cytisi CTAW11	EU561065
Bradyrhizobium daqingense CCBAU 15774	HQ231274
Bradyrhizobium diazoefficiens USDA110	NR_074322	CP011360	CP011360
Bradyrhizobium elkanii USDA 3203			EF153399
Bradyrhizobium japonicum USDA6	AP012206	AP012206
Bradyrhizobium jicamae PAC68	AY624134
Bradyrhizobium lablabi CCBAU 23086	NR_117513
Bradyrhizobium liaoningense USDA3622	NR_041785
Bradyrhizobium pachyrhizi PAC48	NR_043037
Bradyrhizobium retamae Ro19	KC247085	KC247112
Bradyrhizobium rifense CTAW71	EU561074	EU597853
Bradyrhizobium sp. 15LBIV	FM202363	FM202381	FM202373
Bradyrhizobium sp. 20.1A.2	HQ324698
Bradyrhizobium sp. 21.1B.2	HQ324694
Bradyrhizobium sp. 21.3B.2	HQ324701	HQ324657
Bradyrhizobium sp. 21.2A.1	HQ324696
Bradyrhizobium sp. 21.4C.1		HQ324661
Bradyrhizobium sp. 3LBC	FM202361	FM202377	FM202370
Bradyrhizobium sp. 8LBI	FM202362	FM202383
Bradyrhizobium sp. BLUH1		AJ560655
Bradyrhizobium sp. LULIT25			JX316098
Bradyrhizobium sp. LUG11			JX316102
Bradyrhizobium sp. NZP2309	FM202364	FM202384	FM202369
Bradyrhizobium sp. CNG1	JX316037	JX316109	JX316100
Bradyrhizobium sp. CNL7		JX316113	JX316104
Bradyrhizobium sp. CNL9	JX316047	JX316114	JX316103
Bradyrhizobium sp. ORS 1409	AY500266
Bradyrhizobium sp. R46210		FR851088
Bradyrhizobium yuanmingense B071	NR_028768
Ensifer meliloti Lma-x	FM178847	FM178859	FM178863
Ensifer adhaerens ORS 2133	AM946570
Ensifer adhaerens strain Casida A	CP015880
Ensifer fredii LMG 6217	X67231
Ensifer fredii CCBAU 05702			HM057555
Ensifer fredii NGR234		U00090	U00090
Ensifer numidicus ORS 1410	AM946566
Ensifer medicae R46130		FR851064
Ensifer meliloti 1021	NR_074279		AE006469
Ensifer meliloti 042B		AF038577
Ensifer meliloti GR4		CP003936
Ensifer meliloti Lse-2	FM178848	FM178858	FM178862
Ensifer meliloti Llan-2	FM178841	FM178855	FM178860
Ensifer meliloti Llan-6		FM178857	FM178864
Ensifer numidicus ORS 1444	AY500253
Ensifer sojae CCBAU 05684		GU994069
Ensifer sp. CCBAU 83317		EF549510
Ensifer sp. STM 372	FJ800046
Mesorhizobium abyssinicae AC98c	GQ847896
Mesorhizobium acaciae RITF741	JQ697665
Mesorhizobium albiziae CCBAU 61158	DQ100066	DQ311092	DQ311093
Mesorhizobium alhagi CCNWXJ12-2	EU169578		FJ481884
Mesorhizobium amorphae ACCC 19665	AF041442	AF217261
Mesorhizobium australicum WSM2073	CP003358
Mesorhizobium calcicola ICMP 19560	KC237406
Mesorhizobium camelthorni CCNWXJ40-4	EU169581	EU722491	GU220806
Mesorhizobium cantuariense ICMP 19515	KC237397
Mesorhizobium caraganae CCBAU 11299	EF149003		GQ167296
Mesorhizobium ciceriT UPM-Ca7	DQ444456
Mesorhizobium ciceri_IC2091		AJ457929
Mesorhizobium chacoenseT PR5	AJ278249
Mesorhizobium erdmanii USDA 3471	KM192334
Mesorhizobium gobiense CCBAU83330	EF035064		EU252606
Mesorhizobium helmanticense CSLC115N	KT899885	KX943563
Mesorhizobium huakuii IFO 15243	D13431
Mesorhizobium japonicum MAFF303099	BA000012	BA000012	BA000012
Mesorhizobium japonicum R7A		AL672113	AL672114
Mesorhizobium jarvisii ATCC 33669	KM192335
Mesorhizobium kowhaii ICMP 19512	KC237394
Mesorhizobium loti YB6	HQ424927
Mesorhizobium loti NZP2213	X67229	DQ450939
Mesorhizobium mediterraneum UPM-Ca36	L38825	DQ450940
Mesorhizobium muleiense CCBAU 83963	HQ316710
Mesorhizobium newzealandense ICMP 19545	KC237410
Mesorhizobium olivaresii CPS13	FM203302	FM203320	FM203330
Mesorhizobium plurifarium LMG 11892T	Y14158
Mesorhizobium qingshengii CCBAU 33460	JQ339788
Mesorhizobium robiniae CCNWYC 115	EU849582
Mesorhizobium sanjuanii BSA 136	MF979853
Mesorhizobium sangaii SCAU27	EU514524
Mesorhizobium septentrionale SDW 014T	AF508207
Mesorhizobium shangrilense CCBAU 65327T	EU074203
Mesorhizobium silamurunense CCBAU 01550	EU399698
Mesorhizobium sophorae ICMP 19535	KC237424
Mesorhizobium sp UA5	HQ424923
Mesorhizobium sp. 9.4.3		HQ324641
Mesorhizobium sp. 10.1.2	HQ324676
Mesorhizobium sp. 13.1.2	HQ324674	HQ324648
Mesorhizobium sp. 7.2.1	HQ324680
Mesorhizobium sp. BA128	EU748916	EU748930
Mesorhizobium sp. BA151	EU748911		EU748938
Mesorhizobium sp. BD56	EU748915	EU748927	EU748941
Mesorhizobium sp. BD68	EU748908	EU748931	EU748936
Mesorhizobium sp. CMSS27	FM203307	FM203318	FM203328
Mesorhizobium sp. CPS12		FM203319	FM203329
Mesorhizobium sp. CPS20			FM203331
Mesorhizobium sp. CSLC14N	KT899877
Mesorhizobium sp. CSLC22N	KT899879
Mesorhizobium sp. CSLC30N	KT899881
Mesorhizobium sp. GAC133P	FM203304	FM203323
Mesorhizobium sp. GAC138P			FM203333
Mesorhizobium sp. GGS20			FM203334
Mesorhizobium sp. LAR5	FN563439	FN563470
Mesorhizobium sp. LCA1	FN563434	FN563466
Mesorhizobium sp. LKU3	FN563436	FN563468
Mesorhizobium sp. LMG 6123 (=NZP2037)	Y14159	X52958	AP012557
Mesorhizobium sp. LPYR1	FN563428
Mesorhizobium sp. LPYR2	FN563429	FN563464
Mesorhizobium sp. LSE1	FN563432	FN563467
Mesorhizobium sp. LuLit12		JX316115	JX316105
Mesorhizobium sp. M75P		FM203324	FM203337
Mesorhizobium sp. M72P			FN397448
Mesorhizobium sp. ML93	EU748913	EU748926
Mesorhizobium sp. N3	HM590823		GQ500640
Mesorhizobium sp. N105			GQ500664
Mesorhizobium sp. N141		GQ500683
Mesorhizobium sp. N33		GQ500681	GQ500663
Mesorhizobium sp. N362	GQ500624		GQ500667
Mesorhizobium sp. O4	HQ424921
Mesorhizobium sp.i O8	HQ424934
Mesorhizobium sp. R2	HQ424922
Mesorhizobium sp. R3	HQ424916
Mesorhizobium sp. R5	HQ424912
Mesorhizobium sp. R46043		FR851023	FR850767
Mesorhizobium sp. R46044			FR850754
Mesorhizobium sp. S828	GQ500628		GQ500672
Mesorhizobium sp. S673		GQ500687	GQ500669
Mesorhizobium sp. S789			GQ500671
Mesorhizobium sp. S956			GQ500674
Mesorhizobium sp. UA6	HQ424911
Mesorhizobium sp. UB4	HQ424910
Mesorhizobium sp. Up4	HQ424914
Mesorhizobium sp. U510		GQ500686	JX316107
Mesorhizobium sp. U526
Mesorhizobium sp. YB5	HQ42909
Mesorhizobium tamadayense Ala-3	AM491621
Mesorhizobium tamadayense LBER1	FN563430	FN563465
Mesorhizobium tarimense CCBAU 83306	EF035058	EF050786	EU252607
Mesorhizobium temperatum SDW018	NR-025253
Mesorhizobium tianshanense A-1BS	AF041447	DQ450943
Mesorhizobium waimense ICMP 19557	KC237387
Mesorhizobium waitakense ICMP 19523	KC237413
Phyllobacterium trifolii PETP02	AY786080
Rhizobium leguminosarum 10.2.1	HQ324670	HQ324665
Rhizobium etli CFN42	NR_ 074499		U80928
Rhizobium galegae ATCC 43677	D11343
Rhizobium galegae HAMBI 1174		X87578
Rhizobium gallicum R602sp			AF218126
Rhizobium gallicum R-4387	AM181756
Rhizobium huautlense SO2	AF025852
Rhizobium laguerreae FB206	JN558651
Rhizobium leguminosarum bv trifolii USDA 2071		AF217271
Rhizobium leguminosarum bv viciae 248		Y00548
Rhizobium leguminosarum bv.viciae 3841	AM236080		AM236084
Rhizobium leucaenae CCGE 522	JF318175
Rhizobium loessense CCBAU 7190B	NR_028819
Rhizobium lusitanum P1-7	NR_043150
Rhizobium mesosinicum CCBAU 25010	NR_043548
Rhizobium miluonense strain CCBAU 41251	NR_044063
Rhizobium mongolense USDA 1844	NR_026066
Rhizobium phaseoli strain ATCC 14482	NR_044112
Rhizobium pisi DSM 30132	AY509899	JN580682
Rhizobium pusense NRCPB10	FJ969841
Rhizobium soli DS-42	EF363715
Rhizobium sp. BD60	EU748909
Rhizobium sp. ML102	EU748922
Rhizobium sp. ML81	EU748924
Rhizobium sp. ML83	EU748923
Rhizobium sp. ML92	EU748919
Rhizobium sp. ML96	EU748920
Rhizobium sp. ORS 1411	AY500258
Rhizobium sp. ORS 1457	AY500263
Rhizobium sp. R45621		FR850952
Rhizobium taibaishanense CCNWSX 0483	HM776997
Rhizobium tropici CIAT 899	CP004015
Rhizobium vallis CCBAU 65647	FJ839677
Rhizobium vignae CCBAU 05176	GU128881
Rhizobium yanglingense SH22623	NR_028663
